# Supplementary material for: 1-(2-Phenyl­eth­yl)adamantane
Source: Acta Crystallogr Sect E Struct Rep Online. 2010 Jun 23;66(Pt 7):o1736. doi: 10.1107/S1600536810023251 (PMC3007015; doi:10.1107/S1600536810023251)
Supplement: Supplementary file 2 [file e-66-o1736-Isup2.hkl]

# 
# h,k,l, Fc-squared, Fo-squared, sigma(Fo-squared) and status flag 
# 
data_I
_shelx_title ' mr0970 in P2(1)2(1)2(1)' 
_shelx_refln_list_code          4 
_shelx_F_calc_maximum      114.62 
_exptl_crystal_F_000       528.00 
_reflns_d_resolution_high  0.8410 
 
loop_ 
 _symmetry_equiv_pos_as_xyz 
 'x, y, z' 
 '-x+1/2, -y, z+1/2' 
 '-x, y+1/2, -z+1/2' 
 'x+1/2, -y+1/2, -z' 
 
_cell_length_a     6.4844 
_cell_length_b     7.5109 
_cell_length_c    28.5305 
_cell_angle_alpha  90.000 
_cell_angle_beta   90.000 
_cell_angle_gamma  90.000 
 
_shelx_F_squared_multiplier     1.000 
 
loop_ 
 _refln_index_h 
 _refln_index_k 
 _refln_index_l 
 _refln_F_squared_calc 
 _refln_F_squared_meas 
 _refln_F_squared_sigma 
 _refln_observed_status 
   2   0   0      301.23      299.05      4.35 o 
   4   0   0      834.71      914.40     12.05 o 
   6   0   0      115.66      113.22      7.41 o 
   1   1   0     4409.07     3917.10     22.35 o 
   2   1   0       10.07        8.23      1.38 o 
   3   1   0      459.24      424.33      5.87 o 
   4   1   0      108.30      100.83      2.87 o 
   5   1   0      181.60      185.11      6.63 o 
   6   1   0        0.07        0.00      3.68 o 
   7   1   0       16.68       14.82      7.58 o 
   0   2   0       28.58       30.20      3.31 o 
   1   2   0        0.02        0.37      1.43 o 
   2   2   0        1.44        1.09      0.94 o 
   3   2   0      412.68      447.19      5.40 o 
   4   2   0       71.18       61.30      2.76 o 
   5   2   0      891.05      910.68     12.68 o 
   6   2   0      493.68      485.41      8.79 o 
   7   2   0        4.14       17.49      7.41 o 
   1   3   0       98.89       93.28      2.06 o 
   2   3   0       91.22       93.65      1.98 o 
   3   3   0       21.84       20.45      2.61 o 
   4   3   0        2.38        3.34      2.38 o 
   5   3   0        0.09        0.00      2.83 o 
   6   3   0       37.54       38.05      4.33 o 
   7   3   0       91.50      110.58     13.34 o 
   0   4   0       72.88       66.15      3.48 o 
   1   4   0      155.31      152.81      2.83 o 
   2   4   0        2.87        1.55      2.11 o 
   3   4   0        1.71        0.93      2.75 o 
   4   4   0       17.41       16.17      3.39 o 
   5   4   0      174.66      164.15      5.81 o 
   6   4   0      105.82      119.24      8.00 o 
   1   5   0       89.94       92.73      3.39 o 
   2   5   0      629.99      567.02      9.12 o 
   3   5   0       25.88       25.13      3.97 o 
   4   5   0       11.89        6.36      4.97 o 
   5   5   0      116.26      119.53      5.83 o 
   6   5   0      240.51      254.61      8.78 o 
   0   6   0      310.84      302.06      7.43 o 
   1   6   0        2.22        3.25      3.53 o 
   2   6   0      340.07      318.99      8.09 o 
   3   6   0      121.24      119.41      5.42 o 
   4   6   0        9.58        2.87      5.60 o 
   5   6   0       22.94       20.65      5.88 o 
   1   7   0      218.98      234.02      5.83 o 
   2   7   0       15.68       20.39      4.28 o 
   3   7   0      112.16      114.83      7.58 o 
   4   7   0      673.90      796.80     17.75 o 
   0   8   0       60.03       68.26      7.23 o 
   1   8   0       85.98       95.17      5.61 o 
   2   8   0        0.01        0.57      5.36 o 
   3   8   0        0.17        3.76      5.21 o 
   1   0   1     1392.01     1259.82     14.46 o 
   2   0   1        0.05        0.39      0.98 o 
   3   0   1        0.19        0.52      1.12 o 
   4   0   1       84.59       85.21      3.65 o 
   5   0   1        3.44        3.37      3.39 o 
   6   0   1       14.17       15.04      3.88 o 
   7   0   1        2.66        0.00      7.60 o 
   1   1   1     5416.65     6195.67    125.95 o 
   2   1   1      817.10      866.07     10.10 o 
   3   1   1      168.31      219.43      2.61 o 
   4   1   1      384.43      384.58     10.40 o 
   5   1   1     1064.36     1094.94     26.52 o 
   6   1   1      123.87      135.02      4.88 o 
   7   1   1       38.37       42.16      5.71 o 
   0   2   1      135.60      124.61      2.08 o 
   1   2   1        3.39        3.11      0.95 o 
   2   2   1       33.12       34.61      0.91 o 
   3   2   1      144.16      131.98      1.92 o 
   4   2   1       80.56       71.96      1.97 o 
   5   2   1       86.48       73.44      2.66 o 
   6   2   1        2.12        2.50      2.62 o 
   7   2   1      136.59      137.79      7.96 o 
   0   3   1      266.12      251.70      3.10 o 
   1   3   1       78.84       71.02      1.38 o 
   2   3   1       83.12       77.99      1.46 o 
   3   3   1       41.45       39.85      1.83 o 
   4   3   1      107.93      111.72      2.54 o 
   5   3   1       37.95       35.47      2.35 o 
   6   3   1       39.17       39.08      2.93 o 
   7   3   1       69.56       75.28      8.84 o 
   0   4   1      205.54      193.83      3.40 o 
   1   4   1       60.96       59.31      1.49 o 
   2   4   1       23.73       19.86      1.58 o 
   3   4   1       11.14        8.78      2.04 o 
   4   4   1       58.51       59.20      2.70 o 
   5   4   1       30.01       27.85      2.74 o 
   6   4   1      278.73      282.41      6.76 o 
   0   5   1      339.02      333.32      4.78 o 
   1   5   1      814.12      775.42      5.95 o 
   2   5   1      239.06      236.58      4.82 o 
   3   5   1      187.63      183.68      4.03 o 
   4   5   1        5.35        4.83      2.79 o 
   5   5   1        2.87        3.34      3.09 o 
   6   5   1       13.28       17.58      4.52 o 
   0   6   1      386.50      411.77      6.63 o 
   1   6   1     1110.86     1117.56      9.64 o 
   2   6   1      120.81      123.17      4.54 o 
   3   6   1      260.94      264.80      5.43 o 
   4   6   1        6.10        9.13      4.07 o 
   5   6   1        8.50        3.23      4.07 o 
   0   7   1       21.90       17.08      3.28 o 
   1   7   1       11.62        8.03      2.53 o 
   2   7   1       32.39       29.82      3.51 o 
   3   7   1       60.92       60.30      4.84 o 
   4   7   1       68.38       80.11      5.06 o 
   0   8   1        0.08        4.32      4.01 o 
   1   8   1       26.49       34.96      3.75 o 
   2   8   1       19.41       23.77      4.27 o 
   3   8   1       84.31       96.89      4.61 o 
   1   0   2     4730.16     5180.33     10.22 o 
   2   0   2      212.49      218.64      2.28 o 
   3   0   2       60.17       54.69      1.54 o 
   4   0   2        1.85        3.44      2.20 o 
   5   0   2       11.80       10.34      3.61 o 
   6   0   2      106.37      102.76      6.23 o 
   7   0   2        4.18        7.87      5.46 o 
   0   1   2      280.86      256.10      4.87 o 
   1   1   2     1991.05     1806.47      9.21 o 
   2   1   2      473.68      438.98      2.36 o 
   3   1   2      297.64      283.64      2.38 o 
   4   1   2      148.12      152.08      2.33 o 
   5   1   2       37.84       42.34      2.80 o 
   6   1   2      106.99      110.14      4.44 o 
   7   1   2       17.92       14.25      3.84 o 
   0   2   2     1069.18      996.10      7.24 o 
   1   2   2       18.47       21.72      1.60 o 
   2   2   2       41.03       39.26      0.93 o 
   3   2   2      255.49      269.44      6.78 o 
   4   2   2      525.22      541.24      7.52 o 
   5   2   2      481.68      484.94      5.93 o 
   6   2   2      466.23      481.50      7.19 o 
   7   2   2      101.29      127.64      8.12 o 
   0   3   2      158.92      161.67      2.24 o 
   1   3   2       19.25       21.84      1.11 o 
   2   3   2      133.80      129.28      1.56 o 
   3   3   2       23.04       19.81      1.70 o 
   4   3   2       13.28       11.54      1.87 o 
   5   3   2       90.00       85.65      3.04 o 
   6   3   2       23.23       22.89      3.43 o 
   7   3   2       33.90       38.28      6.08 o 
   0   4   2       38.44       32.65      1.79 o 
   1   4   2      409.83      385.44      3.00 o 
   2   4   2      208.61      194.19      2.52 o 
   3   4   2       44.91       40.54      2.29 o 
   4   4   2       26.76       24.64      2.69 o 
   5   4   2       26.13       26.50      2.75 o 
   6   4   2      131.05      128.04      6.07 o 
   0   5   2        5.01        5.38      2.61 o 
   1   5   2      431.24      417.08      3.73 o 
   2   5   2      459.32      479.48      8.82 o 
   3   5   2        1.99        3.85      3.14 o 
   4   5   2       27.91       31.59      3.09 o 
   5   5   2       53.28       49.56      3.84 o 
   6   5   2      138.00      148.06      5.87 o 
   0   6   2       20.49       19.19      3.16 o 
   1   6   2      458.48      430.97      4.51 o 
   2   6   2       92.90       87.49      3.72 o 
   3   6   2       23.35       21.27      3.48 o 
   4   6   2      198.13      182.01      5.73 o 
   5   6   2       28.20       35.08      4.32 o 
   0   7   2       27.18       24.71      3.36 o 
   1   7   2       31.50       33.52      2.75 o 
   2   7   2      126.33      132.11      4.62 o 
   3   7   2      162.96      170.13      5.33 o 
   4   7   2      159.18      176.98      6.54 o 
   0   8   2        4.05        2.12      4.17 o 
   1   8   2       16.67       18.22      3.47 o 
   2   8   2       16.99       17.16      4.23 o 
   3   8   2       11.28       10.26      3.57 o 
   1   0   3     3065.79     2790.64     16.27 o 
   2   0   3      247.66      241.01      2.34 o 
   3   0   3        0.23        2.04      1.19 o 
   4   0   3      184.36      177.89      4.47 o 
   5   0   3       17.64       17.45      3.54 o 
   6   0   3       91.17       87.99      5.99 o 
   7   0   3        3.08        4.63      5.31 o 
   0   1   3    11790.17    11210.22     35.87 o 
   1   1   3     1828.94     1695.12     11.22 o 
   2   1   3     1498.25     1479.11     35.23 o 
   3   1   3      174.78      176.82      9.70 o 
   4   1   3      498.46      527.32     13.06 o 
   5   1   3      998.23      974.94     13.94 o 
   6   1   3      138.71      155.46      8.45 o 
   7   1   3       56.32       66.82      5.00 o 
   0   2   3      581.68      527.08      3.95 o 
   1   2   3     1145.52     1062.20      5.00 o 
   2   2   3       84.03       87.95      0.99 o 
   3   2   3       72.05       64.46      1.66 o 
   4   2   3       16.58       16.83      1.69 o 
   5   2   3        6.24        4.77      2.32 o 
   6   2   3       30.58       30.31      3.91 o 
   7   2   3       41.92       45.31      4.64 o 
   0   3   3       31.98       30.15      1.54 o 
   1   3   3      569.82      549.87      4.84 o 
   2   3   3      143.48      121.93      1.76 o 
   3   3   3       96.64       96.87      2.11 o 
   4   3   3       64.75       64.65      2.27 o 
   5   3   3      222.45      231.66      4.78 o 
   6   3   3       31.82       25.86      3.49 o 
   7   3   3       22.96       26.83      4.65 o 
   0   4   3      449.20      455.66      3.96 o 
   1   4   3      177.14      169.57      2.23 o 
   2   4   3       49.92       47.80      1.65 o 
   3   4   3       12.44       15.15      2.09 o 
   4   4   3       31.99       31.24      2.72 o 
   5   4   3        1.45        1.02      2.53 o 
   6   4   3      215.62      213.33      6.10 o 
   0   5   3       47.78       44.52      2.95 o 
   1   5   3       90.65       78.53      2.42 o 
   2   5   3       48.88       43.69      3.19 o 
   3   5   3      188.74      191.30      4.57 o 
   4   5   3      317.72      314.41      5.91 o 
   5   5   3       24.65       25.65      3.30 o 
   6   5   3       61.47       69.55      5.86 o 
   0   6   3      114.23       99.65      3.83 o 
   1   6   3      323.58      329.13      4.09 o 
   2   6   3      625.41      646.48      8.62 o 
   3   6   3       78.07       76.39      3.99 o 
   4   6   3      106.55      112.20      4.76 o 
   5   6   3        7.66       10.36      3.99 o 
   0   7   3       75.29       81.89      4.01 o 
   1   7   3       97.09       95.81      3.53 o 
   2   7   3      104.68      101.62      4.27 o 
   3   7   3      120.67      113.69      4.40 o 
   4   7   3       85.67       87.87      5.34 o 
   0   8   3        0.70        0.00      5.27 o 
   1   8   3       28.57       29.74      3.69 o 
   2   8   3       15.92       19.04      3.71 o 
   3   8   3       21.97       27.64      3.76 o 
   1   0   4    13138.10    13279.32     72.26 o 
   2   0   4     1784.52     1945.42     10.40 o 
   3   0   4      991.39     1057.54     11.54 o 
   4   0   4       86.28      148.71      4.25 o 
   5   0   4      430.01      475.52      7.48 o 
   6   0   4        4.39       14.74      5.17 o 
   7   0   4        8.24        6.56      5.38 o 
   0   1   4     2224.48     2111.99     18.89 o 
   1   1   4     1239.06     1123.15      6.14 o 
   2   1   4      537.63      513.85      3.06 o 
   3   1   4       39.14       42.81      0.79 o 
   4   1   4       28.26       27.35      1.65 o 
   5   1   4       71.06       69.68      3.39 o 
   6   1   4       79.53       78.09      4.54 o 
   7   1   4        6.62        5.83      4.28 o 
   0   2   4      520.73      537.24      6.99 o 
   1   2   4      930.10      921.11     15.52 o 
   2   2   4      211.56      216.54      2.02 o 
   3   2   4      223.05      274.20      2.70 o 
   4   2   4      248.75      250.30      3.15 o 
   5   2   4      213.00      219.98      4.15 o 
   6   2   4       74.58       68.93      5.28 o 
   7   2   4       70.41       71.87      5.06 o 
   0   3   4       21.44       16.47      1.50 o 
   1   3   4      165.21      168.92      1.79 o 
   2   3   4       87.78       90.69      1.52 o 
   3   3   4        8.99       10.30      1.57 o 
   4   3   4       43.54       38.22      2.23 o 
   5   3   4       79.45       78.02      3.52 o 
   6   3   4       42.85       38.07      4.02 o 
   7   3   4        8.47       13.86      4.45 o 
   0   4   4      929.53      944.12      5.67 o 
   1   4   4       56.80       57.33      1.73 o 
   2   4   4       30.25       31.21      1.56 o 
   3   4   4      197.33      185.60      3.85 o 
   4   4   4      144.71      131.87      3.52 o 
   5   4   4       74.10       74.03      3.53 o 
   6   4   4      170.10      159.56      6.31 o 
   0   5   4      156.97      152.88      3.72 o 
   1   5   4      334.61      309.13      3.49 o 
   2   5   4       82.82       77.78      3.32 o 
   3   5   4        4.80        3.20      2.79 o 
   4   5   4      337.23      330.36      5.30 o 
   5   5   4       35.09       36.56      3.68 o 
   6   5   4       72.71       77.98      6.64 o 
   0   6   4      136.00      129.95      4.12 o 
   1   6   4      134.61      127.68      3.05 o 
   2   6   4       62.46       65.19      4.14 o 
   3   6   4       29.93       27.46      3.49 o 
   4   6   4       64.68       54.70      3.95 o 
   5   6   4       45.67       50.58      5.23 o 
   0   7   4        6.68       28.17      3.65 o 
   1   7   4      260.02      272.11      4.87 o 
   2   7   4       30.25       37.30      4.11 o 
   3   7   4      132.73      142.61      4.69 o 
   4   7   4       45.43       56.41      4.81 o 
   0   8   4        8.71        6.93      4.94 o 
   1   8   4       14.91       12.42      3.45 o 
   2   8   4        1.20        0.00      3.51 o 
   3   8   4        1.21        2.73      3.46 o 
   1   0   5      840.23      766.01      3.94 o 
   2   0   5       72.04       67.92      1.28 o 
   3   0   5      700.20      671.86      9.16 o 
   4   0   5      577.68      547.16      6.82 o 
   5   0   5       62.15       65.55      5.54 o 
   6   0   5       68.95       69.83      6.17 o 
   7   0   5        1.20        0.00      6.58 o 
   0   1   5     8232.67     7691.44     16.43 o 
   1   1   5     4193.45     4107.83     51.16 o 
   2   1   5     1327.41     1574.31     43.10 o 
   3   1   5      448.88      483.01      4.15 o 
   4   1   5      172.90      173.06      6.07 o 
   5   1   5       76.83       73.22      4.18 o 
   6   1   5      420.10      424.54     18.76 o 
   7   1   5       93.35      109.91      5.41 o 
   0   2   5     1017.33      983.52     13.52 o 
   1   2   5     1157.91     1098.86      4.16 o 
   2   2   5       46.33       38.89      0.94 o 
   3   2   5       23.10       22.54      1.51 o 
   4   2   5       26.81       28.37      1.93 o 
   5   2   5       17.86       18.06      2.94 o 
   6   2   5      118.34      114.84      5.04 o 
   7   2   5       16.74       14.73      4.21 o 
   0   3   5     2404.59     2354.27     14.48 o 
   1   3   5     1387.13     1422.65      4.92 o 
   2   3   5       90.53       87.14      1.46 o 
   3   3   5       39.97       38.64      1.81 o 
   4   3   5       85.33       83.87      2.60 o 
   5   3   5       41.94       43.53      3.24 o 
   6   3   5       41.08       44.48      4.51 o 
   7   3   5      127.09      132.85      6.54 o 
   0   4   5     1150.38     1171.51      6.39 o 
   1   4   5       96.86       99.20      1.95 o 
   2   4   5       56.22       46.33      1.70 o 
   3   4   5      170.08      159.20      3.58 o 
   4   4   5       45.07       41.60      2.87 o 
   5   4   5      266.25      246.34      5.06 o 
   6   4   5       16.42       17.59      4.10 o 
   0   5   5        0.33        0.56      2.48 o 
   1   5   5      170.34      156.87      2.87 o 
   2   5   5       39.09       35.66      3.22 o 
   3   5   5      292.72      265.67      4.63 o 
   4   5   5       81.85       79.04      3.87 o 
   5   5   5      166.26      159.00      4.90 o 
   6   5   5       34.29       35.34      5.11 o 
   0   6   5      162.72      172.15      7.83 o 
   1   6   5      149.85      149.53      3.44 o 
   2   6   5      354.33      360.00      5.96 o 
   3   6   5      111.88      108.69      4.31 o 
   4   6   5      229.14      221.62      5.43 o 
   5   6   5       24.65       29.69      4.28 o 
   0   7   5      276.33      287.34      6.32 o 
   1   7   5       92.99       90.58      3.51 o 
   2   7   5       22.68       25.09      3.59 o 
   3   7   5       16.16       15.67      3.78 o 
   4   7   5       69.19       63.37      4.35 o 
   0   8   5       21.13       20.64      4.52 o 
   1   8   5       27.06       30.42      4.07 o 
   2   8   5      124.63      143.17      4.74 o 
   3   8   5       58.16       69.71      4.01 o 
   0   0   6     2892.66     2896.41     11.99 o 
   1   0   6     3309.72     3356.54     11.65 o 
   2   0   6     2950.90     2987.54     16.04 o 
   3   0   6     2428.10     2663.81     20.58 o 
   4   0   6       63.35      102.02      4.15 o 
   5   0   6      217.40      219.72      8.77 o 
   6   0   6      678.33      700.86     14.55 o 
   7   0   6       34.42       43.96      7.31 o 
   0   1   6     2299.51     2101.16     12.80 o 
   1   1   6      244.16      223.42      2.15 o 
   2   1   6      905.74      837.53      4.99 o 
   3   1   6      298.42      290.99      1.85 o 
   4   1   6      116.82      114.91      2.25 o 
   5   1   6      144.07      139.92      4.83 o 
   6   1   6       74.11       68.49      4.57 o 
   7   1   6      117.13      124.45      6.16 o 
   0   2   6     5083.82     4964.53     20.75 o 
   1   2   6     1377.80     1438.22     33.96 o 
   2   2   6       12.23       19.26      1.21 o 
   3   2   6      581.74      634.30      6.94 o 
   4   2   6        5.37        7.01      1.92 o 
   5   2   6      462.39      448.46      7.56 o 
   6   2   6       85.71       82.65      4.82 o 
   7   2   6      130.94      142.19      5.89 o 
   0   3   6      184.06      184.22      2.65 o 
   1   3   6      889.99      935.31      6.31 o 
   2   3   6       80.93       81.79      1.44 o 
   3   3   6       61.03       68.77      2.19 o 
   4   3   6       23.42       19.91      2.25 o 
   5   3   6       41.37       38.10      3.22 o 
   6   3   6       26.43       29.21      4.28 o 
   7   3   6       20.38       15.31      4.87 o 
   0   4   6       66.12       63.79      2.32 o 
   1   4   6      129.61      120.24      2.10 o 
   2   4   6       15.01       17.42      1.86 o 
   3   4   6        3.69        5.26      2.37 o 
   4   4   6       58.41       47.08      2.92 o 
   5   4   6       93.35       99.80      4.09 o 
   6   4   6        2.65        3.17      3.57 o 
   0   5   6        4.02        5.01      2.56 o 
   1   5   6       36.18       32.54      2.12 o 
   2   5   6        8.05        5.76      3.09 o 
   3   5   6      277.82      271.12      7.00 o 
   4   5   6      186.40      193.78      4.93 o 
   5   5   6       77.78       76.28      4.41 o 
   6   5   6       47.58       44.30      5.16 o 
   0   6   6      124.01      124.67      4.05 o 
   1   6   6      238.30      224.58      3.84 o 
   2   6   6      382.11      374.20      6.47 o 
   3   6   6        4.98        2.41      3.28 o 
   4   6   6      100.16       97.67      4.55 o 
   5   6   6        9.51        7.77      4.34 o 
   0   7   6      191.21      188.31      6.53 o 
   1   7   6      439.41      477.65      5.83 o 
   2   7   6       61.39       59.43      4.09 o 
   3   7   6       12.69       11.41      3.69 o 
   4   7   6       20.55       19.77      3.57 o 
   0   8   6       17.05       13.42      4.65 o 
   1   8   6       17.48       15.46      3.89 o 
   2   8   6        9.50       13.89      3.57 o 
   3   8   6       18.34       25.22      4.12 o 
   1   0   7        5.58        7.86      1.18 o 
   2   0   7      330.17      345.49      2.76 o 
   3   0   7      114.85      107.32      1.79 o 
   4   0   7      206.84      185.97      7.28 o 
   5   0   7        0.35        2.35      5.53 o 
   6   0   7        2.74        3.25      5.83 o 
   7   0   7        3.24        4.75      6.13 o 
   0   1   7      115.87      457.45     10.65 o 
   1   1   7     1418.90     1467.11     18.83 o 
   2   1   7     1883.74     2116.54     38.37 o 
   3   1   7     1470.62     1656.45     36.11 o 
   4   1   7       21.57       30.32      2.26 o 
   5   1   7      124.11      143.39     13.21 o 
   6   1   7      136.32      127.18      5.88 o 
   7   1   7       76.51       85.11      7.67 o 
   0   2   7        4.26        3.74      1.84 o 
   1   2   7       39.60       41.81      1.19 o 
   2   2   7      701.39      668.67      3.15 o 
   3   2   7      124.24      124.00      2.49 o 
   4   2   7        6.77        7.15      2.16 o 
   5   2   7       51.20       50.70      3.34 o 
   6   2   7       49.29       47.02      4.35 o 
   7   2   7        2.86        5.90      4.46 o 
   0   3   7     1655.65     1736.68     15.89 o 
   1   3   7     1232.26     1239.03      6.22 o 
   2   3   7      164.99      186.79      2.43 o 
   3   3   7       66.04       69.73      2.53 o 
   4   3   7       57.68       61.47      2.81 o 
   5   3   7        1.86        1.85      2.83 o 
   6   3   7       13.63       13.86      3.97 o 
   7   3   7       86.64       84.60      7.03 o 
   0   4   7       16.11       14.25      1.95 o 
   1   4   7       22.41       25.46      1.70 o 
   2   4   7       12.82       11.66      1.89 o 
   3   4   7       20.52       21.79      2.74 o 
   4   4   7      132.01      120.99      4.01 o 
   5   4   7       21.19       24.99      3.20 o 
   6   4   7       18.44       20.86      3.78 o 
   0   5   7        3.20        5.12      2.50 o 
   1   5   7      110.37      103.76      3.06 o 
   2   5   7       37.44       31.51      2.98 o 
   3   5   7      248.06      234.14      4.52 o 
   4   5   7       73.99       72.99      3.93 o 
   5   5   7      140.69      118.18      4.96 o 
   6   5   7       99.40       93.12      5.93 o 
   0   6   7      103.79      103.90     10.10 o 
   1   6   7      134.35      130.57      3.36 o 
   2   6   7       43.26       45.18      3.87 o 
   3   6   7       28.25       34.44      3.64 o 
   4   6   7      118.30      118.34      6.22 o 
   5   6   7        4.85        3.92      4.45 o 
   0   7   7      182.86      172.72      6.26 o 
   1   7   7      123.49      115.78      4.07 o 
   2   7   7        1.53        1.18      3.61 o 
   3   7   7        6.00        3.71      3.59 o 
   4   7   7       55.60       55.17      4.46 o 
   0   8   7       20.12       19.12      4.92 o 
   1   8   7       45.56       58.60      4.58 o 
   2   8   7      166.30      200.70      5.83 o 
   3   8   7       25.53       28.31      4.23 o 
   0   0   8      609.33      647.33      5.10 o 
   1   0   8      128.48      146.97      1.90 o 
   2   0   8     3506.65     3789.07     11.98 o 
   3   0   8       10.64       20.18      1.28 o 
   4   0   8       57.51       76.39      6.02 o 
   5   0   8       21.59       31.19      6.16 o 
   6   0   8      100.52      104.79      7.81 o 
   7   0   8       38.53       35.33      7.05 o 
   0   1   8     1434.94     1312.38      9.56 o 
   1   1   8       99.17       98.08      1.31 o 
   2   1   8     1039.50      980.88      6.36 o 
   3   1   8      155.42      166.85      2.33 o 
   4   1   8       44.56       46.48      2.44 o 
   5   1   8      105.63      103.13      4.55 o 
   6   1   8       26.42       24.02      4.52 o 
   7   1   8       22.83       25.01      4.75 o 
   0   2   8      580.74      571.98      5.07 o 
   1   2   8      889.24      951.25     10.43 o 
   2   2   8     1304.24     1464.89     30.82 o 
   3   2   8       37.00       42.76      1.65 o 
   4   2   8       53.58       57.37      2.81 o 
   5   2   8      127.49      124.39      4.75 o 
   6   2   8      191.45      183.34      5.85 o 
   7   2   8      160.90      183.13      7.27 o 
   0   3   8     1696.42     1695.70     16.76 o 
   1   3   8     1036.28     1045.17      4.94 o 
   2   3   8      240.25      216.84      2.20 o 
   3   3   8       11.02       11.96      1.99 o 
   4   3   8       70.84       68.51      3.41 o 
   5   3   8       15.00       13.05      3.21 o 
   6   3   8        2.62        3.61      4.51 o 
   7   3   8        2.90       10.99      5.63 o 
   0   4   8       50.37       53.88      2.20 o 
   1   4   8      304.83      322.28      3.73 o 
   2   4   8       80.00       69.41      2.09 o 
   3   4   8        7.53        7.89      2.83 o 
   4   4   8     1266.05     1184.74      9.91 o 
   5   4   8      525.06      504.73      6.82 o 
   6   4   8       15.44       15.03      4.15 o 
   0   5   8       16.60       17.98      2.90 o 
   1   5   8       12.13       10.77      2.43 o 
   2   5   8       21.52       21.13      2.68 o 
   3   5   8      621.70      625.36     20.51 o 
   4   5   8      159.92      157.06      5.78 o 
   5   5   8      280.96      268.16      7.51 o 
   6   5   8       18.29       21.22      4.87 o 
   0   6   8        0.02        2.37      3.50 o 
   1   6   8      143.36      135.61      3.34 o 
   2   6   8      161.42      151.75      4.63 o 
   3   6   8        8.19        8.86      3.55 o 
   4   6   8       67.62       70.51      5.12 o 
   5   6   8        2.56        1.96      4.28 o 
   0   7   8        8.29        7.32      4.32 o 
   1   7   8      153.08      156.69      4.40 o 
   2   7   8      228.61      242.44      5.81 o 
   3   7   8       46.19       47.93      4.16 o 
   4   7   8       19.61       12.80      4.44 o 
   0   8   8       42.83       52.64      5.26 o 
   1   8   8       46.00       45.72      4.45 o 
   2   8   8        5.52        8.84      3.88 o 
   1   0   9       32.99       34.56      1.42 o 
   2   0   9      106.73      106.52      2.02 o 
   3   0   9      212.36      207.79      2.67 o 
   4   0   9      145.21      143.52      6.92 o 
   5   0   9        8.02        9.12      5.89 o 
   6   0   9       11.33       13.22      6.17 o 
   7   0   9       49.69       52.93      7.77 o 
   0   1   9      249.66      289.25     28.25 o 
   1   1   9      458.40      481.81      6.12 o 
   2   1   9     1956.19     2172.67     34.77 o 
   3   1   9     2326.55     2508.60     16.42 o 
   4   1   9       62.98       77.64      2.51 o 
   5   1   9      667.72      656.94     16.16 o 
   6   1   9      344.91      328.10      7.90 o 
   7   1   9       71.58       82.65      5.71 o 
   0   2   9      100.88      102.15      2.47 o 
   1   2   9      155.62      153.35      1.74 o 
   2   2   9      839.13      806.48      4.76 o 
   3   2   9      178.48      168.74      2.36 o 
   4   2   9        3.30        1.70      2.39 o 
   5   2   9      141.24      128.34      4.85 o 
   6   2   9       99.87       99.41      4.98 o 
   7   2   9        1.69        3.90      4.88 o 
   0   3   9     6010.68     6370.28     83.88 o 
   1   3   9      350.81      363.55     11.27 o 
   2   3   9       17.84       31.40      3.13 o 
   3   3   9       31.85       30.57      2.03 o 
   4   3   9       36.38       39.01      3.31 o 
   5   3   9       64.15       57.79      3.75 o 
   6   3   9       76.65       76.74      5.63 o 
   0   4   9       21.04       25.09      2.35 o 
   1   4   9      334.80      358.79      3.23 o 
   2   4   9      111.93      113.36      2.37 o 
   3   4   9       24.53       25.30      2.97 o 
   4   4   9      287.22      265.17      8.91 o 
   5   4   9       82.42       79.56      4.03 o 
   6   4   9        5.96        7.13      4.58 o 
   0   5   9       29.97       27.04      3.84 o 
   1   5   9       65.13       64.21      2.79 o 
   2   5   9      127.56      121.63      3.61 o 
   3   5   9       70.68       64.97      3.67 o 
   4   5   9       40.72       35.02      3.93 o 
   5   5   9       39.23       40.65      4.13 o 
   6   5   9       10.88       13.14      4.90 o 
   0   6   9      205.45      203.29      6.13 o 
   1   6   9      358.43      367.35      8.06 o 
   2   6   9      256.92      256.90      8.54 o 
   3   6   9      212.95      195.90      5.53 o 
   4   6   9       95.15       79.99      4.71 o 
   5   6   9        4.88        1.81      4.34 o 
   0   7   9       52.98       53.40      4.89 o 
   1   7   9       37.31       38.94      3.63 o 
   2   7   9       42.38       36.94      4.26 o 
   3   7   9       31.20       29.24      4.22 o 
   4   7   9        9.50        8.87      4.41 o 
   0   8   9       12.27       23.79      4.88 o 
   1   8   9      180.60      207.61      7.88 o 
   2   8   9      145.84      170.65      6.13 o 
   0   0  10      518.53      503.35      7.10 o 
   1   0  10     1471.42     1549.93      7.24 o 
   2   0  10     3252.61     3458.07     16.49 o 
   3   0  10      174.99      189.94      2.72 o 
   4   0  10       50.19       64.33      6.09 o 
   5   0  10      574.04      564.69     12.78 o 
   6   0  10       29.91       30.78      6.53 o 
   7   0  10        1.19        3.65      6.74 o 
   0   1  10        0.18        1.30      0.96 o 
   1   1  10       66.28       63.15      1.13 o 
   2   1  10      374.42      338.81      2.27 o 
   3   1  10        0.92        2.72      1.21 o 
   4   1  10        2.76        3.74      1.76 o 
   5   1  10       10.70        8.42      3.67 o 
   6   1  10      106.49       96.71      5.67 o 
   7   1  10       48.64       48.27      5.24 o 
   0   2  10        1.29       16.10      4.30 o 
   1   2  10     1825.45     1877.24     10.27 o 
   2   2  10      281.22      384.71     19.43 o 
   3   2  10      652.32      621.16     11.62 o 
   4   2  10       19.53       31.84      2.67 o 
   5   2  10       65.52       70.55      4.28 o 
   6   2  10       22.00       22.30      4.19 o 
   7   2  10      176.09      188.41      7.93 o 
   0   3  10      548.32      575.50      7.14 o 
   1   3  10      661.28      655.16      4.95 o 
   2   3  10       65.23       71.17      1.63 o 
   3   3  10       46.10       48.89      2.76 o 
   4   3  10      166.75      161.95      4.19 o 
   5   3  10       16.47       17.09      3.41 o 
   6   3  10       19.77       19.55      4.78 o 
   0   4  10        6.55        9.52      2.35 o 
   1   4  10       29.48       36.03      1.93 o 
   2   4  10       70.06       70.20      2.39 o 
   3   4  10      298.47      264.01      5.27 o 
   4   4  10       20.91       19.64      3.45 o 
   5   4  10      135.85      117.18      4.34 o 
   6   4  10       26.59       22.35      4.67 o 
   0   5  10       12.27       11.46      3.85 o 
   1   5  10      122.44      130.22      4.76 o 
   2   5  10       22.18       33.00      3.03 o 
   3   5  10       45.99       40.90      3.55 o 
   4   5  10      255.47      223.72      5.62 o 
   5   5  10       13.68        7.76      3.69 o 
   0   6  10       11.31        9.26      4.03 o 
   1   6  10       41.12       34.40      3.04 o 
   2   6  10      134.38      128.90      4.84 o 
   3   6  10       11.59       12.63      3.81 o 
   4   6  10       40.72       38.72      4.35 o 
   5   6  10       16.19       16.53      4.62 o 
   0   7  10       86.17       73.80      5.21 o 
   1   7  10       99.87       99.98      4.30 o 
   2   7  10      103.76       99.36      4.96 o 
   3   7  10       11.76       12.54      4.11 o 
   4   7  10       11.50       14.44      4.18 o 
   0   8  10       15.98       25.04      4.87 o 
   1   8  10       66.29       73.28      5.47 o 
   2   8  10        7.02        8.62      4.22 o 
   1   0  11      376.99      359.87      2.70 o 
   2   0  11      654.56      662.47      4.37 o 
   3   0  11       67.89       62.04      2.09 o 
   4   0  11        8.48        8.88      4.40 o 
   5   0  11      161.85      155.30      8.33 o 
   6   0  11       25.66       25.72      6.72 o 
   7   0  11        8.99        8.55      6.82 o 
   0   1  11       24.05       32.61      1.94 o 
   1   1  11      709.73      743.86      2.81 o 
   2   1  11      601.11      677.93     18.43 o 
   3   1  11     1210.96     1302.84     13.40 o 
   4   1  11      135.08      142.26      3.70 o 
   5   1  11       14.83       16.50      3.73 o 
   6   1  11      254.30      243.10     13.66 o 
   7   1  11        3.07       10.59      4.90 o 
   0   2  11       14.68       13.87      1.85 o 
   1   2  11        9.32       13.55      1.23 o 
   2   2  11      613.61      592.01      3.61 o 
   3   2  11       41.32       39.52      1.78 o 
   4   2  11      231.93      213.36      3.72 o 
   5   2  11       95.49       97.58      4.66 o 
   6   2  11       15.63       18.57      4.06 o 
   7   2  11       26.38       25.75      4.95 o 
   0   3  11       49.79       61.51      8.72 o 
   1   3  11     2153.91     2318.32     28.74 o 
   2   3  11      355.90      330.94      6.30 o 
   3   3  11      156.68      154.18      3.28 o 
   4   3  11      332.27      339.81     12.74 o 
   5   3  11       26.04       36.62      3.69 o 
   6   3  11       64.99       63.98      5.47 o 
   0   4  11      469.80      489.46      7.55 o 
   1   4  11       54.84       55.46      2.17 o 
   2   4  11        2.99        3.59      1.72 o 
   3   4  11       77.03       70.55      3.82 o 
   4   4  11       34.23       38.63      3.44 o 
   5   4  11       24.75       19.73      3.42 o 
   6   4  11       31.60       31.38      5.21 o 
   0   5  11       86.32       84.85      3.98 o 
   1   5  11       58.90       48.10      2.44 o 
   2   5  11      206.48      195.02      3.42 o 
   3   5  11      179.85      168.09      4.52 o 
   4   5  11      341.50      319.48      6.41 o 
   5   5  11       90.42       73.32      4.56 o 
   0   6  11        5.65        8.49      4.05 o 
   1   6  11      126.74      105.65      3.51 o 
   2   6  11       26.33       25.75      3.90 o 
   3   6  11       99.62      103.01      4.79 o 
   4   6  11       17.06       14.38      3.98 o 
   5   6  11       13.80        7.64      4.61 o 
   0   7  11        2.24        4.91      4.29 o 
   1   7  11      120.83      117.61      3.89 o 
   2   7  11       21.72       19.55      4.22 o 
   3   7  11       30.26       31.25      4.38 o 
   4   7  11       17.43       16.22      4.14 o 
   0   8  11      164.18      153.33      6.73 o 
   1   8  11       68.65       77.68      5.15 o 
   2   8  11       33.18       46.99      4.76 o 
   0   0  12      824.78      756.55      9.69 o 
   1   0  12      181.52      222.91      2.42 o 
   2   0  12       75.19      144.39      2.42 o 
   3   0  12      781.46      883.90      6.36 o 
   4   0  12      188.55      163.08      6.24 o 
   5   0  12       99.66      145.99      8.18 o 
   6   0  12       37.11       27.08      7.17 o 
   7   0  12       53.60       54.45      7.67 o 
   0   1  12       99.60       89.04      1.60 o 
   1   1  12       12.18       14.59      0.96 o 
   2   1  12      122.50      113.56      1.61 o 
   3   1  12      258.52      245.87      2.51 o 
   4   1  12      108.73       99.96      2.66 o 
   5   1  12       12.28        8.67      3.70 o 
   6   1  12       60.31       59.48      5.25 o 
   7   1  12       40.19       39.12      5.56 o 
   0   2  12      908.00      954.21      5.89 o 
   1   2  12       66.63       76.17      2.88 o 
   2   2  12      676.76      695.03      9.95 o 
   3   2  12       22.26       28.74      1.81 o 
   4   2  12      118.16      126.70      3.34 o 
   5   2  12        6.68       16.64      3.80 o 
   6   2  12       50.57       56.70      5.20 o 
   7   2  12       91.11      105.02      6.49 o 
   0   3  12       11.67       13.02      2.15 o 
   1   3  12       26.00       27.51      1.58 o 
   2   3  12      203.03      217.41      2.64 o 
   3   3  12      159.27      154.43      3.35 o 
   4   3  12       34.18       34.42      3.36 o 
   5   3  12       24.29       25.36      3.63 o 
   6   3  12       16.71       21.59      5.07 o 
   0   4  12      135.31      134.82      4.65 o 
   1   4  12      293.06      267.94      4.98 o 
   2   4  12      223.00      209.96      2.90 o 
   3   4  12        6.61        7.40      3.10 o 
   4   4  12      110.18      106.26      4.09 o 
   5   4  12       99.27       84.22      4.21 o 
   6   4  12       29.39       27.25      5.15 o 
   0   5  12       13.08       15.92      2.95 o 
   1   5  12       49.13       49.76      2.47 o 
   2   5  12       69.31       71.49      3.07 o 
   3   5  12      178.24      170.51      6.99 o 
   4   5  12      367.38      352.48     11.07 o 
   5   5  12       23.23       20.71      3.97 o 
   0   6  12        4.07        1.25      4.10 o 
   1   6  12       40.98       42.48      3.02 o 
   2   6  12        7.96        7.58      3.73 o 
   3   6  12       82.35       88.66      4.76 o 
   4   6  12        4.49        1.65      3.93 o 
   5   6  12       11.54        6.40      4.11 o 
   0   7  12        5.14        3.79      4.42 o 
   1   7  12      155.93      149.51      4.18 o 
   2   7  12      107.42      102.96      5.08 o 
   3   7  12        2.24        6.28      4.06 o 
   0   8  12       35.18       38.12      5.33 o 
   1   8  12        2.14        7.43      4.27 o 
   2   8  12       28.61       32.23      4.45 o 
   1   0  13      143.99      137.79      2.12 o 
   2   0  13      407.81      398.98      3.35 o 
   3   0  13       15.98       19.30      1.96 o 
   4   0  13        1.02        1.75      4.40 o 
   5   0  13       96.27       91.22      7.35 o 
   6   0  13       29.11       24.58      7.00 o 
   7   0  13        3.29        5.22      6.83 o 
   0   1  13       21.31       22.14      1.24 o 
   1   1  13       87.15       90.54      1.33 o 
   2   1  13      175.12      223.63      3.43 o 
   3   1  13      405.20      436.20     14.11 o 
   4   1  13       90.63      111.09      7.30 o 
   5   1  13       98.26      120.88      4.90 o 
   6   1  13       79.90       80.73      6.80 o 
   7   1  13      114.67      125.96      6.87 o 
   0   2  13       67.10       63.69      2.40 o 
   1   2  13      182.52      185.64      1.99 o 
   2   2  13      143.13      126.38      1.88 o 
   3   2  13      240.16      223.45      2.93 o 
   4   2  13       73.61       71.59      2.80 o 
   5   2  13      229.39      214.15      5.87 o 
   6   2  13       13.98       10.03      4.30 o 
   0   3  13        3.55        6.51      2.25 o 
   1   3  13       55.15       68.18      2.06 o 
   2   3  13      230.83      223.73      2.76 o 
   3   3  13      988.83      952.48      7.74 o 
   4   3  13      184.36      176.84      4.54 o 
   5   3  13      131.76      129.31      5.08 o 
   6   3  13       31.37       24.97      5.12 o 
   0   4  13        4.79        6.91      2.65 o 
   1   4  13      583.14      575.62      9.36 o 
   2   4  13      149.06      143.13      4.85 o 
   3   4  13       66.91       64.42      3.55 o 
   4   4  13       18.74       20.57      3.40 o 
   5   4  13       38.29       35.09      3.75 o 
   6   4  13        2.55        0.50      4.78 o 
   0   5  13       44.80       44.36      3.20 o 
   1   5  13       54.53       53.18      2.42 o 
   2   5  13       24.94       24.12      2.47 o 
   3   5  13       37.60       34.48      3.55 o 
   4   5  13       37.66       39.09      3.82 o 
   5   5  13       29.69       29.44      4.15 o 
   0   6  13        8.61       12.77      4.23 o 
   1   6  13       15.48       23.85      2.88 o 
   2   6  13       64.21       59.12      4.24 o 
   3   6  13       96.96       96.45      6.55 o 
   4   6  13       10.29        5.21      3.66 o 
   0   7  13        2.22        2.37      4.44 o 
   1   7  13       31.56       33.36      3.27 o 
   2   7  13       18.66       18.27      4.20 o 
   3   7  13       17.72       19.83      4.20 o 
   0   8  13       17.91       23.05      5.08 o 
   1   8  13       43.84       56.07      4.82 o 
   0   0  14        4.57        5.83      1.59 o 
   1   0  14       83.02       99.41      2.01 o 
   2   0  14       35.38       50.97      2.12 o 
   3   0  14      176.56      204.29      3.28 o 
   4   0  14       11.79       11.02      4.48 o 
   5   0  14       16.35       11.19      6.01 o 
   6   0  14       31.95       26.27      7.19 o 
   7   0  14        0.68        0.95      7.03 o 
   0   1  14       25.22       23.21      1.35 o 
   1   1  14       27.38       26.33      1.06 o 
   2   1  14       84.28       89.94      1.60 o 
   3   1  14      149.86      139.99      2.27 o 
   4   1  14      119.84      107.30      3.05 o 
   5   1  14       79.97       76.07      4.57 o 
   6   1  14       28.89       29.93      5.15 o 
   0   2  14        3.82       10.70      2.00 o 
   1   2  14      158.51      176.45      5.60 o 
   2   2  14      978.87     1010.81     17.94 o 
   3   2  14      852.11      859.17      5.36 o 
   4   2  14      702.00      681.65      5.40 o 
   5   2  14       60.48       84.71      8.56 o 
   6   2  14      157.51      151.35      6.52 o 
   0   3  14      426.31      414.31      4.48 o 
   1   3  14        3.68        4.05      1.74 o 
   2   3  14       83.92       73.09      2.14 o 
   3   3  14      782.44      723.84      8.62 o 
   4   3  14      124.70      115.90      3.54 o 
   5   3  14       74.96       68.56      4.23 o 
   6   3  14        8.39        7.27      4.96 o 
   0   4  14       95.83      104.77      3.52 o 
   1   4  14      645.60      664.61      5.21 o 
   2   4  14     1287.09     1224.91      9.44 o 
   3   4  14       46.87       49.41      3.13 o 
   4   4  14      203.29      188.11      4.51 o 
   5   4  14        6.99        4.21      3.41 o 
   6   4  14      101.40       90.85      7.72 o 
   0   5  14       48.25       57.26      3.43 o 
   1   5  14       91.14      101.29      2.74 o 
   2   5  14      160.87      172.09      3.43 o 
   3   5  14       29.95       36.19      3.56 o 
   4   5  14       55.18       53.58      3.89 o 
   5   5  14       25.60       20.83      3.69 o 
   0   6  14        6.72        0.77      4.16 o 
   1   6  14       58.42       42.41      3.09 o 
   2   6  14        7.95        8.45      3.85 o 
   3   6  14       30.72       32.26      4.24 o 
   4   6  14       10.71        8.87      3.98 o 
   0   7  14       43.88       58.44      5.24 o 
   1   7  14       18.67       11.94      3.08 o 
   2   7  14       10.52        7.77      3.98 o 
   3   7  14       51.79       61.23      4.83 o 
   0   8  14        9.98        9.16      4.91 o 
   1   8  14       14.74       20.01      4.50 o 
   1   0  15      191.36      193.74      2.60 o 
   2   0  15       18.61       16.33      1.96 o 
   3   0  15        0.06        1.21      2.03 o 
   4   0  15       51.61       59.28      5.37 o 
   5   0  15       39.50       35.89      6.50 o 
   6   0  15        0.51        2.53      6.39 o 
   0   1  15       75.05       87.76      4.71 o 
   1   1  15       28.27       32.27      1.28 o 
   2   1  15      315.55      333.92      6.11 o 
   3   1  15      150.42      156.65      7.67 o 
   4   1  15      350.26      375.73     10.04 o 
   5   1  15       13.69       11.89      3.86 o 
   6   1  15       21.03       26.17      5.39 o 
   0   2  15       38.62       40.66      2.35 o 
   1   2  15       79.33       78.49      1.79 o 
   2   2  15      114.71      108.44      1.93 o 
   3   2  15      235.44      226.61      2.90 o 
   4   2  15       87.21       76.54      2.75 o 
   5   2  15       53.40       48.40      4.24 o 
   6   2  15        4.99        4.73      4.17 o 
   0   3  15        4.50       26.62      4.10 o 
   1   3  15      592.57      568.49      7.40 o 
   2   3  15      525.78      512.61      4.20 o 
   3   3  15      850.39      836.42     22.86 o 
   4   3  15       69.22       60.18      3.12 o 
   5   3  15      101.10      109.72      4.66 o 
   6   3  15       44.36       44.41      5.25 o 
   0   4  15       41.95       40.60      3.06 o 
   1   4  15      121.56      124.31      5.62 o 
   2   4  15      584.97      577.63     25.61 o 
   3   4  15       44.03       42.79      3.09 o 
   4   4  15        9.14       10.61      3.09 o 
   5   4  15        1.25        1.01      3.52 o 
   0   5  15      100.55      109.82      3.61 o 
   1   5  15       50.47       44.90      2.41 o 
   2   5  15       32.58       33.40      2.50 o 
   3   5  15        4.51        4.50      3.27 o 
   4   5  15        6.41        5.62      3.36 o 
   5   5  15        6.33        6.90      3.46 o 
   0   6  15       10.09        7.57      3.84 o 
   1   6  15       34.30       35.87      3.15 o 
   2   6  15        3.85        6.98      3.83 o 
   3   6  15       36.20       26.13      4.06 o 
   4   6  15       19.86       17.76      4.16 o 
   0   7  15       16.30       10.87      4.63 o 
   1   7  15        4.50        4.98      3.06 o 
   2   7  15       15.62       12.81      4.10 o 
   3   7  15       39.67       40.61      4.30 o 
   0   8  15      294.91      338.71     11.26 o 
   0   0  16      708.64      703.44      8.93 o 
   1   0  16      133.62      168.87      2.99 o 
   2   0  16       40.39       37.22      2.25 o 
   3   0  16        0.18        2.16      2.09 o 
   4   0  16       10.39       14.57      3.77 o 
   5   0  16        1.47        6.66      6.25 o 
   6   0  16        0.70        1.51      6.87 o 
   0   1  16      117.12      102.65      2.05 o 
   1   1  16      169.17      165.77      1.96 o 
   2   1  16       91.20       85.06      1.67 o 
   3   1  16       21.17       20.62      1.78 o 
   4   1  16        8.65        8.36      2.37 o 
   5   1  16       21.08       16.36      4.03 o 
   6   1  16        8.00        4.87      4.90 o 
   0   2  16      147.55      159.89      6.13 o 
   1   2  16       94.41      104.91      2.01 o 
   2   2  16      731.65      732.65      7.16 o 
   3   2  16     1064.48     1073.40      7.66 o 
   4   2  16      202.15      203.69      8.96 o 
   5   2  16       17.50       23.56      4.11 o 
   6   2  16       24.25       28.19      4.52 o 
   0   3  16       85.41       75.51      2.94 o 
   1   3  16      124.67      121.40      2.57 o 
   2   3  16      548.60      500.84      4.49 o 
   3   3  16      252.49      241.57      4.86 o 
   4   3  16       45.47       41.22      2.79 o 
   5   3  16       51.55       52.06      3.69 o 
   6   3  16        7.92        9.39      4.77 o 
   0   4  16      159.77      155.80      3.77 o 
   1   4  16       29.11       27.57      2.31 o 
   2   4  16      490.11      465.82      5.67 o 
   3   4  16      227.44      215.32      4.06 o 
   4   4  16       49.03       41.20      3.40 o 
   5   4  16       57.95       55.05      3.75 o 
   0   5  16       17.84       17.03      2.91 o 
   1   5  16       10.07       10.66      2.15 o 
   2   5  16       19.49       22.23      2.55 o 
   3   5  16       52.66       44.93      3.70 o 
   4   5  16        2.07        3.01      3.42 o 
   5   5  16       11.09        7.78      3.71 o 
   0   6  16       19.30       12.08      3.40 o 
   1   6  16       50.25       50.11      2.95 o 
   2   6  16        4.47        1.79      3.83 o 
   3   6  16       17.80       20.28      4.22 o 
   4   6  16        6.29        5.16      3.62 o 
   0   7  16        1.92        1.70      4.20 o 
   1   7  16        2.15        1.67      3.07 o 
   2   7  16        7.37       12.57      4.19 o 
   3   7  16        7.05        7.44      4.34 o 
   1   0  17      314.99      305.70      3.77 o 
   2   0  17        0.04        1.16      2.08 o 
   3   0  17        3.06        6.68      2.24 o 
   4   0  17       58.30       65.63      4.39 o 
   5   0  17       18.85       12.59      5.99 o 
   6   0  17        8.52       10.80      6.95 o 
   0   1  17      113.03      130.80      6.83 o 
   1   1  17       62.75       78.95      3.69 o 
   2   1  17       38.46       45.72      1.64 o 
   3   1  17      204.77      187.08      2.75 o 
   4   1  17      419.26      409.39      5.61 o 
   5   1  17       53.44       67.00      4.62 o 
   6   1  17        5.18        9.86      4.66 o 
   0   2  17       28.98       30.36      2.48 o 
   1   2  17       19.93       23.78      1.66 o 
   2   2  17       25.77       31.12      1.70 o 
   3   2  17      767.58      729.43      6.39 o 
   4   2  17      386.55      361.83      4.59 o 
   5   2  17       25.51       24.26      4.09 o 
   6   2  17       34.67       35.43      5.21 o 
   0   3  17       72.43       70.35      3.02 o 
   1   3  17      729.80      706.66      9.21 o 
   2   3  17     1148.16     1144.41     15.73 o 
   3   3  17      124.04      111.58      2.93 o 
   4   3  17       56.37       55.57      2.98 o 
   5   3  17       77.53       69.85      4.18 o 
   6   3  17       49.83       60.91      5.75 o 
   0   4  17       15.06       15.03      2.81 o 
   1   4  17       88.93       87.45      2.68 o 
   2   4  17      411.81      393.72     10.10 o 
   3   4  17      106.77       98.04      3.42 o 
   4   4  17       36.87       35.52      3.38 o 
   5   4  17       49.90       52.33      4.04 o 
   0   5  17        0.06        1.38      2.96 o 
   1   5  17        3.68        2.15      2.11 o 
   2   5  17      322.62      306.44      4.86 o 
   3   5  17        0.08        1.75      3.34 o 
   4   5  17       39.64       37.21      3.89 o 
   5   5  17        3.77        3.54      3.68 o 
   0   6  17       20.93       11.15      3.41 o 
   1   6  17       17.77       21.16      2.72 o 
   2   6  17       34.39       39.62      4.21 o 
   3   6  17       24.90       16.21      4.02 o 
   4   6  17       25.55       28.30      4.05 o 
   0   7  17        9.72        8.47      4.25 o 
   1   7  17       13.83       15.68      3.29 o 
   2   7  17       24.07       20.86      4.24 o 
   0   0  18       31.16       34.31      2.87 o 
   1   0  18       23.21       46.64      2.40 o 
   2   0  18       51.88       38.67      2.51 o 
   3   0  18        4.09       11.00      2.41 o 
   4   0  18       49.99       58.51      4.26 o 
   5   0  18       10.86       10.63      6.32 o 
   6   0  18        1.28        9.86      6.53 o 
   0   1  18      135.54      130.01      3.49 o 
   1   1  18       64.35       67.72      1.67 o 
   2   1  18       49.77       52.39      1.75 o 
   3   1  18       15.25       16.52      1.93 o 
   4   1  18        4.31        6.10      2.36 o 
   5   1  18       28.44       30.73      4.20 o 
   6   1  18       37.88       36.59      5.10 o 
   0   2  18        1.80        2.59      2.35 o 
   1   2  18        0.61        3.45      1.61 o 
   2   2  18       63.73       69.03      2.19 o 
   3   2  18      922.37      955.42     35.89 o 
   4   2  18       87.96      117.91      9.71 o 
   5   2  18        1.68        5.55      3.83 o 
   6   2  18       66.55       70.55      6.01 o 
   0   3  18       43.10       38.93      2.82 o 
   1   3  18      240.79      230.23      5.88 o 
   2   3  18      245.63      234.59      5.46 o 
   3   3  18       54.00       47.69      2.54 o 
   4   3  18       84.26       75.48      3.20 o 
   5   3  18        9.89       10.85      3.53 o 
   6   3  18       28.03       22.49      4.89 o 
   0   4  18      435.55      428.00      5.46 o 
   1   4  18      145.91      154.03      3.02 o 
   2   4  18      218.48      217.12      3.70 o 
   3   4  18      532.73      500.30      5.71 o 
   4   4  18      120.74      117.52      3.77 o 
   5   4  18        1.06        3.70      3.23 o 
   0   5  18        8.60        9.65      2.86 o 
   1   5  18       33.11       38.60      2.41 o 
   2   5  18      185.87      200.91      9.59 o 
   3   5  18       14.71       14.41      3.23 o 
   4   5  18       21.93       26.90      3.76 o 
   0   6  18       14.34       12.19      3.36 o 
   1   6  18        5.05        4.75      2.33 o 
   2   6  18        1.31        2.11      3.89 o 
   3   6  18       16.34       22.96      3.79 o 
   0   7  18        8.84       13.25      4.27 o 
   1   7  18       19.64       24.22      3.64 o 
   2   7  18        2.75        2.27      4.06 o 
   1   0  19       93.77       91.39      2.83 o 
   2   0  19        1.46        4.08      2.38 o 
   3   0  19      164.48      145.46      3.50 o 
   4   0  19       97.85       93.20      4.81 o 
   5   0  19        0.68        2.39      5.98 o 
   6   0  19        4.78        4.39      6.93 o 
   0   1  19      179.87      207.22     12.82 o 
   1   1  19       44.86       39.67      1.70 o 
   2   1  19       23.59       35.21      1.72 o 
   3   1  19      572.53      557.28      4.30 o 
   4   1  19       40.12       42.77      2.81 o 
   5   1  19       97.65       93.61      5.11 o 
   6   1  19       34.41       39.91      5.28 o 
   0   2  19       11.47        8.45      2.96 o 
   1   2  19      118.13      103.22      2.24 o 
   2   2  19       35.80       36.69      1.95 o 
   3   2  19       76.54       80.02      2.60 o 
   4   2  19      140.24      124.50      3.38 o 
   5   2  19        7.13        6.26      3.94 o 
   6   2  19       94.64       98.31      6.43 o 
   0   3  19       11.83       10.92      2.99 o 
   1   3  19      375.71      370.64      3.97 o 
   2   3  19      778.20      770.16      8.57 o 
   3   3  19       31.06       34.64      2.63 o 
   4   3  19      102.85      100.52      3.48 o 
   5   3  19       25.26       24.87      3.75 o 
   0   4  19       59.07       57.19      5.29 o 
   1   4  19      112.05      111.24      3.02 o 
   2   4  19      215.60      197.07      3.40 o 
   3   4  19      280.97      262.96      7.60 o 
   4   4  19       54.57       46.36      3.20 o 
   5   4  19        4.61        5.33      3.26 o 
   0   5  19       24.84       23.56      3.36 o 
   1   5  19       19.09       25.69      2.46 o 
   2   5  19       16.70       19.63      2.62 o 
   3   5  19       39.81       37.59      3.45 o 
   4   5  19        5.86       12.30      3.67 o 
   0   6  19        0.98        2.96      3.60 o 
   1   6  19       61.20       70.36      2.92 o 
   2   6  19       18.15       12.11      3.63 o 
   3   6  19       22.74       24.19      3.97 o 
   0   7  19       11.04       13.23      5.11 o 
   1   7  19       41.37       47.02      3.98 o 
   2   7  19        5.74        4.68      4.36 o 
   0   0  20      103.48      110.78      5.41 o 
   1   0  20       93.20       97.12      2.87 o 
   2   0  20      219.28      189.32      3.76 o 
   3   0  20       18.78       31.53      2.73 o 
   4   0  20       57.37       63.97      4.53 o 
   5   0  20       55.95       69.67      7.83 o 
   6   0  20        5.36        1.19      6.53 o 
   0   1  20      106.08      106.53      3.43 o 
   1   1  20        6.23        7.75      1.67 o 
   2   1  20       49.63       49.89      1.90 o 
   3   1  20        9.70       11.95      1.86 o 
   4   1  20       19.64       14.77      2.58 o 
   5   1  20       54.26       57.71      4.69 o 
   6   1  20       27.67       30.64      5.46 o 
   0   2  20       63.33       63.13      3.56 o 
   1   2  20       57.45       64.69      2.89 o 
   2   2  20       35.81       31.84      1.95 o 
   3   2  20      607.81      549.99      5.00 o 
   4   2  20      290.58      277.43      8.09 o 
   5   2  20        7.36        1.85      4.71 o 
   0   3  20       21.76       20.98      3.19 o 
   1   3  20       63.98       65.34      2.79 o 
   2   3  20       74.96       76.72      2.37 o 
   3   3  20      242.69      222.40      3.90 o 
   4   3  20       60.59       59.16      3.18 o 
   5   3  20       35.06       43.54      4.10 o 
   0   4  20      264.23      256.71      7.11 o 
   1   4  20      382.82      364.95      5.78 o 
   2   4  20      178.52      176.63      4.62 o 
   3   4  20       42.48       46.98      3.02 o 
   4   4  20      174.17      155.40      4.12 o 
   5   4  20       18.69       19.15      3.43 o 
   0   5  20        2.79        4.75      3.19 o 
   1   5  20       68.31       64.97      2.59 o 
   2   5  20       37.27       30.67      2.80 o 
   3   5  20       22.81       22.89      3.21 o 
   4   5  20      150.49      160.40      6.50 o 
   0   6  20        0.62        0.03      3.31 o 
   1   6  20       35.49       38.26      2.63 o 
   2   6  20        4.38        2.45      3.70 o 
   3   6  20        9.43       12.82      3.83 o 
   0   7  20       28.00       30.28      4.72 o 
   1   7  20       57.08       83.42      6.12 o 
   1   0  21        1.15        3.05      2.14 o 
   2   0  21        5.63        8.97      2.62 o 
   3   0  21       83.15       68.43      3.14 o 
   4   0  21        3.75        6.86      3.85 o 
   5   0  21        2.54        0.34      5.98 o 
   6   0  21       12.56       18.82     10.23 o 
   0   1  21       59.70       78.63      3.32 o 
   1   1  21       27.74       33.29      1.91 o 
   2   1  21      307.10      279.48      2.94 o 
   3   1  21       15.07       14.76      2.02 o 
   4   1  21       14.69       13.03      2.63 o 
   5   1  21       46.25       62.12      4.78 o 
   0   2  21        0.05       14.71      3.46 o 
   1   2  21       42.13       38.11      2.11 o 
   2   2  21      132.71      129.60      2.56 o 
   3   2  21       21.89       20.51      2.21 o 
   4   2  21       48.09       42.31      2.92 o 
   5   2  21        4.33        7.49      4.62 o 
   0   3  21      298.30      279.85      7.00 o 
   1   3  21      363.46      355.31     12.53 o 
   2   3  21      116.44      114.62      2.61 o 
   3   3  21      317.12      338.23     13.70 o 
   4   3  21       37.48       37.77      3.17 o 
   5   3  21       85.55       93.70      4.83 o 
   0   4  21      120.20      119.03      8.54 o 
   1   4  21      264.64      264.86      9.17 o 
   2   4  21       20.01       19.65      2.29 o 
   3   4  21        9.01        5.56      2.95 o 
   4   4  21       44.56       50.93      3.38 o 
   0   5  21        0.19        0.49      3.19 o 
   1   5  21        2.36        5.05      2.24 o 
   2   5  21       51.45       46.30      2.78 o 
   3   5  21       14.91       16.98      3.06 o 
   4   5  21        2.03        6.07      3.97 o 
   0   6  21       75.42      104.01      4.45 o 
   1   6  21       59.28       58.15      2.76 o 
   2   6  21       21.70       29.51      3.26 o 
   3   6  21       56.85       66.39      4.57 o 
   0   7  21       13.45       10.61      4.35 o 
   0   0  22       12.42       12.12      4.57 o 
   1   0  22        2.10        6.18      2.76 o 
   2   0  22      264.80      250.36      4.32 o 
   3   0  22      743.29      666.70      6.96 o 
   4   0  22        6.64        4.40      3.94 o 
   5   0  22        2.20        6.39      6.69 o 
   0   1  22       70.56       74.14      3.94 o 
   1   1  22       56.70       50.29      2.32 o 
   2   1  22       11.68       15.62      1.87 o 
   3   1  22       13.53       11.04      2.01 o 
   4   1  22       35.78       36.26      3.13 o 
   5   1  22       12.52       18.20      4.20 o 
   0   2  22      901.04      903.09      8.42 o 
   1   2  22        4.00        3.92      2.09 o 
   2   2  22      172.20      184.72      2.86 o 
   3   2  22       93.40       88.32      2.74 o 
   4   2  22      117.15      113.80      3.53 o 
   5   2  22      133.21      140.98      6.77 o 
   0   3  22        8.80       13.05      3.29 o 
   1   3  22      330.91      312.81      7.78 o 
   2   3  22      239.99      223.64      4.02 o 
   3   3  22       36.78       31.19      2.74 o 
   4   3  22       71.55       61.47      3.46 o 
   5   3  22       10.24        9.04      3.75 o 
   0   4  22       30.82       22.91      3.37 o 
   1   4  22       25.18       26.14      2.52 o 
   2   4  22      119.19      121.60      3.04 o 
   3   4  22        4.17        6.24      3.08 o 
   4   4  22      111.10      120.27      4.14 o 
   0   5  22       15.35       14.35      3.42 o 
   1   5  22      101.97      105.76      3.08 o 
   2   5  22       39.08       37.62      2.78 o 
   3   5  22       92.70       98.83      3.80 o 
   0   6  22        3.22        5.25      3.70 o 
   1   6  22       23.50       29.53      2.63 o 
   2   6  22       45.89       45.79      3.31 o 
   1   0  23       18.08       17.45      2.94 o 
   2   0  23        0.42        3.13      2.60 o 
   3   0  23       87.33       86.27      3.71 o 
   4   0  23        2.04        0.36      4.13 o 
   5   0  23        3.49        8.17      6.84 o 
   0   1  23       48.25       52.62      3.53 o 
   1   1  23       60.37       67.74      2.53 o 
   2   1  23      423.96      405.14      6.04 o 
   3   1  23      122.52      113.51      2.76 o 
   4   1  23       34.29       35.33      3.19 o 
   5   1  23       97.49       96.86      5.41 o 
   0   2  23      247.32      247.49     11.60 o 
   1   2  23       26.72       27.03      2.32 o 
   2   2  23      169.88      152.64      2.75 o 
   3   2  23       14.58       16.38      2.26 o 
   4   2  23       62.55       54.33      3.20 o 
   5   2  23       38.23       33.43      5.10 o 
   0   3  23       85.80       86.60      5.55 o 
   1   3  23      371.45      345.10      4.51 o 
   2   3  23       94.38      102.85      2.74 o 
   3   3  23      121.85      118.55      3.68 o 
   4   3  23       75.51       79.38      5.42 o 
   5   3  23       19.90       18.40      3.95 o 
   0   4  23       52.69       43.65      3.72 o 
   1   4  23       14.05       10.31      2.45 o 
   2   4  23       40.06       40.63      2.49 o 
   3   4  23        5.20        5.07      3.19 o 
   4   4  23      179.85      175.95      5.79 o 
   0   5  23       10.18        9.80      3.49 o 
   1   5  23       62.24       61.98      2.87 o 
   2   5  23       14.23       14.41      2.65 o 
   3   5  23       44.10       43.40      3.71 o 
   0   6  23        5.30       14.57      3.73 o 
   1   6  23       50.98       54.26      2.84 o 
   2   6  23       80.99       79.23      3.69 o 
   0   0  24        7.64       10.05      4.66 o 
   1   0  24      102.19      108.74      3.77 o 
   2   0  24       74.56       68.20      3.54 o 
   3   0  24      266.73      255.51      5.04 o 
   4   0  24       30.04       34.57      4.64 o 
   5   0  24        0.03        3.99      5.95 o 
   0   1  24       46.64       46.82      3.47 o 
   1   1  24       31.64       31.91      2.45 o 
   2   1  24       46.27       45.37      2.14 o 
   3   1  24        5.20        6.13      2.12 o 
   4   1  24       18.80       12.11      3.01 o 
   5   1  24       26.34       27.43      4.37 o 
   0   2  24       36.28       78.14     12.04 o 
   1   2  24      210.62      215.01      3.93 o 
   2   2  24       64.95       66.54      2.36 o 
   3   2  24       21.40       21.47      2.33 o 
   4   2  24        4.46        4.69      3.02 o 
   5   2  24       45.54       53.05      5.81 o 
   0   3  24        0.32       25.23      4.33 o 
   1   3  24       75.77       75.51      3.69 o 
   2   3  24        6.16        5.61      2.25 o 
   3   3  24       25.94       19.65      2.78 o 
   4   3  24       20.97       16.94      3.06 o 
   0   4  24       61.16       53.21      3.81 o 
   1   4  24       66.60       64.83      2.93 o 
   2   4  24       13.01       13.03      2.34 o 
   3   4  24      279.39      281.20      5.34 o 
   4   4  24      101.67      107.70      4.05 o 
   0   5  24       22.63       22.11      3.66 o 
   1   5  24       13.69       14.88      2.56 o 
   2   5  24        6.79        6.96      2.70 o 
   3   5  24       35.60       44.41      3.83 o 
   0   6  24       31.83       32.95      3.93 o 
   1   6  24       38.61       47.57      2.96 o 
   1   0  25       25.23       30.65      3.14 o 
   2   0  25       51.32       51.59      3.60 o 
   3   0  25        3.06        3.80      2.99 o 
   4   0  25       46.23       41.34      4.67 o 
   5   0  25        9.07        7.16      7.18 o 
   0   1  25       22.74       23.52      3.21 o 
   1   1  25       34.36       38.88      2.52 o 
   2   1  25      115.67      104.09      2.71 o 
   3   1  25      478.97      434.78      4.47 o 
   4   1  25       26.74       26.15      3.33 o 
   5   1  25      302.09      327.10     11.08 o 
   0   2  25      284.09      259.03      5.84 o 
   1   2  25       32.90       37.78      2.54 o 
   2   2  25       12.57       14.56      2.22 o 
   3   2  25       57.18       48.68      2.82 o 
   4   2  25       28.01       21.66      3.21 o 
   0   3  25     1410.07     1388.68     21.21 o 
   1   3  25      198.87      193.45      5.20 o 
   2   3  25       49.91       45.63      2.73 o 
   3   3  25       42.97       40.02      2.98 o 
   4   3  25       51.42       48.99      3.27 o 
   0   4  25       51.97       41.05      3.75 o 
   1   4  25      142.63      127.73      3.42 o 
   2   4  25       45.57       36.23      2.73 o 
   3   4  25      144.65      149.88      4.98 o 
   0   5  25        4.29        7.65      3.59 o 
   1   5  25       29.07       31.54      2.69 o 
   2   5  25       54.00       49.98      3.22 o 
   0   6  25       12.02       22.33      4.10 o 
   0   0  26       74.22       77.97      5.89 o 
   1   0  26       67.08       69.37      3.59 o 
   2   0  26      363.70      365.37      5.94 o 
   3   0  26       44.27       42.50      3.42 o 
   4   0  26       95.11      100.89      5.62 o 
   0   1  26        0.83        0.43      2.92 o 
   1   1  26        4.50        7.12      2.39 o 
   2   1  26        5.37        8.72      2.32 o 
   3   1  26        3.57        9.08      2.27 o 
   4   1  26       15.88       12.72      3.39 o 
   0   2  26       94.76       97.23      7.26 o 
   1   2  26      280.76      298.99      6.38 o 
   2   2  26      184.46      190.40      3.71 o 
   3   2  26       43.02       36.72      2.73 o 
   4   2  26       40.31       37.10      3.54 o 
   0   3  26      595.08      594.73     27.63 o 
   1   3  26      163.20      154.01      3.74 o 
   2   3  26        8.38       10.78      2.52 o 
   3   3  26       10.32        7.62      2.75 o 
   4   3  26       23.91       21.76      3.13 o 
   0   4  26       13.50       11.95      3.58 o 
   1   4  26       71.08       75.26      3.35 o 
   2   4  26       48.73       45.76      2.87 o 
   3   4  26        5.31        8.04      3.47 o 
   0   5  26        0.91        0.73      3.46 o 
   1   5  26       16.23       17.60      2.63 o 
   2   5  26       10.41       11.60      3.19 o 
   1   0  27        3.75        4.88      3.07 o 
   2   0  27      105.93       95.00      4.19 o 
   3   0  27       32.99       33.23      3.78 o 
   4   0  27       16.66       16.21      4.22 o 
   0   1  27        0.02        3.79      2.92 o 
   1   1  27       43.60       41.87      2.65 o 
   2   1  27      131.60      134.18      3.17 o 
   3   1  27      288.19      251.67      3.98 o 
   4   1  27        1.79        4.67      3.31 o 
   0   2  27       83.89       78.50      4.20 o 
   1   2  27      251.13      244.45      4.08 o 
   2   2  27       31.69       35.68      2.74 o 
   3   2  27        7.91        8.47      2.77 o 
   4   2  27       24.91       22.71      3.33 o 
   0   3  27       88.88      106.93     15.67 o 
   1   3  27      134.62      143.95      4.99 o 
   2   3  27       17.91       23.70      2.69 o 
   3   3  27       35.13       36.71      3.22 o 
   0   4  27        9.55        3.81      3.53 o 
   1   4  27       41.59       36.79      2.90 o 
   2   4  27       28.23       24.95      2.84 o 
   3   4  27        4.84        5.72      3.40 o 
   0   5  27        0.00        3.57      3.83 o 
   1   5  27       13.54       15.91      2.68 o 
   0   0  28      383.31      353.38      8.27 o 
   1   0  28       10.01       13.71      3.34 o 
   2   0  28      117.65      120.83      4.44 o 
   3   0  28        2.55        5.63      3.45 o 
   4   0  28       33.56       35.96      4.69 o 
   0   1  28        1.69        2.96      3.21 o 
   1   1  28      139.76      140.64      3.37 o 
   2   1  28       32.50       35.04      2.65 o 
   3   1  28       21.72       18.13      2.65 o 
   4   1  28        3.23        2.38      3.30 o 
   0   2  28        0.38        0.24      3.31 o 
   1   2  28       98.05      100.46      3.34 o 
   2   2  28        8.21        7.50      2.73 o 
   3   2  28        8.67        7.08      3.03 o 
   0   3  28       24.13       21.77      4.18 o 
   1   3  28        6.98       10.75      2.89 o 
   2   3  28       91.05       77.08      3.13 o 
   3   3  28       13.88       15.30      3.32 o 
   0   4  28       14.97       16.93      4.17 o 
   1   4  28        5.17        7.03      2.64 o 
   2   4  28       54.37       50.53      3.20 o 
   0   5  28        1.02        3.37      3.73 o 
   1   0  29        2.96        8.04      3.38 o 
   2   0  29       60.92       67.30      4.14 o 
   3   0  29        1.92        5.96      3.59 o 
   4   0  29        7.18        4.60      5.05 o 
   0   1  29       30.92       44.01      3.80 o 
   1   1  29      232.34      255.27     11.31 o 
   2   1  29       61.48       58.10      2.96 o 
   3   1  29        4.84        4.57      2.75 o 
   0   2  29        0.03        1.37      3.38 o 
   1   2  29       64.97       57.01      3.05 o 
   2   2  29        9.84        9.96      2.81 o 
   3   2  29       11.81        8.24      3.08 o 
   0   3  29       22.55       23.56      4.29 o 
   1   3  29       93.84       92.66      3.59 o 
   2   3  29       50.27       60.31      3.54 o 
   3   3  29        4.02        3.62      3.34 o 
   0   4  29       81.37       69.81      4.75 o 
   1   4  29       22.82       24.92      2.88 o 
   2   4  29       33.19       31.43      3.44 o 
   0   0  30      787.58      795.32     11.91 o 
   1   0  30       88.57      115.28      4.50 o 
   2   0  30      127.50      129.85      4.71 o 
   3   0  30      108.62       92.77      4.69 o 
   0   1  30       32.50       61.91      4.09 o 
   1   1  30      109.28      114.13      3.28 o 
   2   1  30        0.65        3.20      2.44 o 
   3   1  30        5.83        7.01      2.96 o 
   0   2  30       54.33       55.43      3.90 o 
   1   2  30       22.72       24.73      3.00 o 
   2   2  30       12.44       14.49      2.92 o 
   3   2  30        7.44        6.61      3.35 o 
   0   3  30        7.99        4.45      3.97 o 
   1   3  30       14.56       14.22      2.93 o 
   2   3  30       30.67       25.99      2.94 o 
   0   4  30      100.29       96.67      6.59 o 
   1   4  30       65.91       79.58      3.64 o 
   1   0  31      196.72      231.64      5.87 o 
   2   0  31        1.33        6.08      3.64 o 
   3   0  31        6.33       11.74      3.89 o 
   0   1  31      829.75      807.86     23.47 o 
   1   1  31       11.24       17.81      2.55 o 
   2   1  31        8.42       10.17      2.66 o 
   3   1  31       34.01       31.80      3.22 o 
   0   2  31       17.89       16.19      3.60 o 
   1   2  31       25.51       24.87      3.09 o 
   2   2  31       41.83       39.87      3.06 o 
   0   3  31        6.42        7.96      4.30 o 
   1   3  31       15.08       14.60      2.91 o 
   0   0  32        0.01       39.19      5.28 o 
   1   0  32      591.06      580.65      8.28 o 
   2   0  32      161.54      152.86      5.20 o 
   0   1  32      101.87      115.58      4.99 o 
   1   1  32       29.85       31.72      2.72 o 
   2   1  32       54.33       48.07      3.09 o 
   0   2  32        7.91        7.40      3.93 o 
   1   2  32       38.14       38.77      3.09 o 
   1   0  33       37.86       59.27      4.67 o 
   0   1  33      142.25      150.68      5.18 o 
   1   1  33       23.93       29.29      2.74 o 
   0   2  33       26.39       15.22      4.08 o 
                                                 
